# Supplementary material for: Prevalence of Carbapenem-Resistant Gram-Negative Bacilli from Intensive Care Units from Latin America and the Caribbean: A Systematic Review and Meta-Analysis
Source: Antibiotics (Basel). 2026 Feb 14;15(2):209. doi: 10.3390/antibiotics15020209 (PMC12937657; doi:10.3390/antibiotics15020209)
Supplement: Supplementary file 1 [file antibiotics-15-00209-s001.zip]

Archive with 1 entries (1 files):
- antibiotics-4092130-supplementary.pdf
